# Supplementary material for: The Relationship Between Obesity, Bariatric Surgery, and Infertility: A Systematic Review
Source: Life (Basel). 2025 May 9;15(5):758. doi: 10.3390/life15050758 (PMC12113062; doi:10.3390/life15050758)
Supplement: Supplementary file 1 [file life-15-00758-s001.zip]

Archive with 1 entries (1 files):
- life-3566987-supplementary.pdf
